# Supplementary material for: Hyperbranched Polysiloxanes Based on Polyhedral Oligomeric Silsesquioxane Cages with Ultra-High Molecular Weight and Structural Tuneability
Source: Polymers (Basel). 2018 May 4;10(5):496. doi: 10.3390/polym10050496 (PMC6415398; doi:10.3390/polym10050496)
Supplement: Supplementary file 1 [file polymers-10-00496-s001.zip]

Archive with 1 entries (1 files):
- polymers-287067-supplementary.cif
