# Supplementary material for: Hyperbranched Polysiloxanes Based on Polyhedral Oligomeric Silsesquioxane Cages with Ultra-High Molecular Weight and Structural Tuneability
Source: Polymers (Basel). 2018 May 4;10(5):496. doi: 10.3390/polym10050496 (PMC6415398; doi:10.3390/polym10050496)
Supplement: Supplementary file 1 [file polymers-10-00496-s001.zip › polymers-287067-supplementary.cif]

data_yzls
_audit_creation_date              2017-11-27
_audit_creation_method
;
  Olex2 1.1
  (compiled Nov  1 2011 20:42:30, GUI svn.r3906)
;
_publ_contact_author_address      ?
_publ_contact_author_email        ?
_publ_contact_author_name         ''
_publ_contact_author_phone        ?
_chemical_name_common             ?
_chemical_name_systematic
;
 ? 
;
_chemical_formula_moiety          'C64 H88 O28 Si20'
_chemical_formula_sum             'C64 H88 O28 Si20'
_chemical_formula_weight          1867.14
_chemical_melting_point           ?
loop_
  _atom_type_symbol
  _atom_type_description
  _atom_type_scat_dispersion_real
  _atom_type_scat_dispersion_imag
  _atom_type_scat_source
 'C' 'C' 0.0033 0.0016 'International Tables Vol C Tables 4.2.6.8 and 6.1.1.4'
 'H' 'H' 0.0000 0.0000 'International Tables Vol C Tables 4.2.6.8 and 6.1.1.4'
 'O' 'O' 0.0106 0.0060 'International Tables Vol C Tables 4.2.6.8 and 6.1.1.4'
 'Si' 'Si' 0.0817 0.0704 'International Tables Vol C Tables 4.2.6.8 and 6.1.1.4'

_space_group_crystal_system       'triclinic'
_space_group_IT_number            2
_space_group_name_H-M_alt         'P -1'
_space_group_name_Hall            '-P 1'
loop_
  _space_group_symop_id
  _space_group_symop_operation_xyz
 1 'x, y, z'
 2 '-x, -y, -z'

_cell_length_a                    10.1677(9)
_cell_length_b                    14.7587(13)
_cell_length_c                    16.5224(15)
_cell_angle_alpha                 100.228(2)
_cell_angle_beta                  106.656(2)
_cell_angle_gamma                 92.913(2)
_cell_volume                      2324.0(4)
_cell_formula_units_Z             1
_cell_measurement_reflns_used     3799
_cell_measurement_temperature     296(2)
_cell_measurement_theta_max       24.764
_cell_measurement_theta_min       2.402
_exptl_absorpt_coefficient_mu     0.340
_exptl_absorpt_correction_T_max   1
_exptl_absorpt_correction_T_min   0.745518
_exptl_absorpt_correction_type    multi-scan
_exptl_absorpt_process_details
;
SADABS v.2.10 (Bruker,2003) was used for absorption correction.
R(int) was 0.1063 before and 0.0408 after correction.
The Ratio of minimum to maximum transmission is 0.7455.
The \l/2 correction factor is 0.0015.
;
_exptl_crystal_colour             colorless
_exptl_crystal_density_diffrn     1.334
_exptl_crystal_density_meas       ?
_exptl_crystal_density_method     'not measured'
_exptl_crystal_description        needle
_exptl_crystal_F_000              976
_exptl_crystal_size_max           0.6
_exptl_crystal_size_mid           0.1
_exptl_crystal_size_min           0.06
_exptl_special_details
;
 The data collection nominally covered a full sphere of reciprocal space by
 a combination of 6 sets of \w and \f scans each set at different \f and/or
 \w angles and each scan (15 s exposure) covering -0.300\% degrees.
 The crystal to detector distance was 4.957 cm.
;
_diffrn_reflns_av_R_equivalents   0.0687
_diffrn_reflns_av_unetI/netI      0.0619
_diffrn_reflns_limit_h_max        11
_diffrn_reflns_limit_h_min        -11
_diffrn_reflns_limit_k_max        17
_diffrn_reflns_limit_k_min        -17
_diffrn_reflns_limit_l_max        19
_diffrn_reflns_limit_l_min        -19
_diffrn_reflns_number             31015
_diffrn_reflns_theta_full         24.26
_diffrn_reflns_theta_max          24.26
_diffrn_reflns_theta_min          1.41
_diffrn_ambient_temperature       296(2)
_diffrn_detector_area_resol_mean  ?
_diffrn_measured_fraction_theta_full 1.000
_diffrn_measured_fraction_theta_max 1.000
_diffrn_measurement_device_type   'Bruker SMART APEX CCD diffractometer'
_diffrn_measurement_method        'omega and phi scans'
_diffrn_radiation_monochromator   graphite
_diffrn_radiation_type            MoK\a
_diffrn_radiation_wavelength      0.71073
_diffrn_source                    'sealed tube'
_diffrn_source_current            37.0
_diffrn_source_power              1.776
_diffrn_source_target             Mo
_diffrn_source_voltage            48.0
_diffrn_standards_decay_%         ?
_diffrn_standards_interval_count  ?
_diffrn_standards_interval_time   ?
_diffrn_standards_number          ?
_reflns_number_gt                 5100
_reflns_number_total              7505
_reflns_threshold_expression      >2sigma(I)
_computing_cell_refinement        'SAINT-Plus Version 6.45 (Bruker, 2001)'
_computing_data_collection        'SMART Version 5.625 (Bruker, 2001)'
_computing_data_reduction         'SAINT-Plus Version 6.45 (Bruker, 2001)'
_computing_molecular_graphics
;
O. V. Dolomanov, L. J. Bourhis, R. J. Gildea, J. A. K. Howard and H. Puschmann,
OLEX2: a complete structure solution, refinement and analysis program.
J. Appl. Cryst. (2009). 42, 339-341.
;
_computing_publication_material
;
O. V. Dolomanov, L. J. Bourhis, R. J. Gildea, J. A. K. Howard and H. Puschmann,
OLEX2: a complete structure solution, refinement and analysis program.
J. Appl. Cryst. (2009). 42, 339-341.
;
_computing_structure_refinement
;
SHELXL, G.M. Sheldrick, Acta Cryst.
2008). A64, 112-122
;
_computing_structure_solution
;
SHELXS, G.M. Sheldrick, Acta Cryst.
(2008). A64, 112-122
;
_refine_diff_density_max          0.349
_refine_diff_density_min          -0.213
_refine_diff_density_rms          0.070
_refine_ls_extinction_coef        ?
_refine_ls_extinction_method      none
_refine_ls_goodness_of_fit_ref    1.061
_refine_ls_hydrogen_treatment     constr
_refine_ls_matrix_type            full
_refine_ls_number_parameters      513
_refine_ls_number_reflns          7505
_refine_ls_number_restraints      0
_refine_ls_R_factor_all           0.0966
_refine_ls_R_factor_gt            0.0616
_refine_ls_restrained_S_all       1.061
_refine_ls_shift/su_max           0.001
_refine_ls_shift/su_mean          0.000
_refine_ls_structure_factor_coef  Fsqd
_refine_ls_weighting_details
'calc w=1/[\s^2^(Fo^2^)+(0.0672P)^2^+0.5765P] where P=(Fo^2^+2Fc^2^)/3'
_refine_ls_weighting_scheme       calc
_refine_ls_wR_factor_gt           0.1306
_refine_ls_wR_factor_ref          0.1462
_refine_special_details
;
 Refinement of F^2^ against ALL reflections.  The weighted R-factor wR and 
 goodness of fit S are based on F^2^, conventional R-factors R are based 
 on F, with F set to zero for negative F^2^. The threshold expression of 
 F^2^ > 2sigma(F^2^) is used only for calculating R-factors(gt) etc. and is 
 not relevant to the choice of reflections for refinement.  R-factors based 
 on F^2^ are statistically about twice as large as those based on F, and R- 
 factors based on ALL data will be even larger. 
;
_atom_sites_solution_hydrogens    geom
_atom_sites_solution_primary      direct
_atom_sites_solution_secondary    difmap
loop_
  _atom_site_label
  _atom_site_type_symbol
  _atom_site_fract_x
  _atom_site_fract_y
  _atom_site_fract_z
  _atom_site_U_iso_or_equiv
  _atom_site_adp_type
  _atom_site_occupancy
  _atom_site_symmetry_multiplicity
  _atom_site_calc_flag
  _atom_site_refinement_flags
  _atom_site_disorder_assembly
  _atom_site_disorder_group
 Si1 Si 0.24883(11) 0.40938(7) 0.46227(7) 0.0394(3) Uani 1 1 d . . .
 Si2 Si 0.51204(11) 0.32355(7) 0.43349(7) 0.0395(3) Uani 1 1 d . . .
 Si3 Si 0.68720(11) 0.42753(7) 0.61401(7) 0.0402(3) Uani 1 1 d . . .
 Si4 Si 0.42471(12) 0.51357(7) 0.64273(7) 0.0411(3) Uani 1 1 d . . .
 Si5 Si -0.01844(12) 0.27383(8) 0.37875(8) 0.0500(3) Uani 1 1 d . . .
 Si6 Si 0.11329(13) 0.15852(9) 0.25050(8) 0.0556(4) Uani 1 1 d . . .
 Si7 Si 0.43058(13) 0.12571(8) 0.32520(8) 0.0488(3) Uani 1 1 d . . .
 Si8 Si 0.78950(13) 0.30164(9) 0.74090(8) 0.0550(4) Uani 1 1 d . . .
 Si9 Si 0.50177(14) 0.27096(9) 0.77935(9) 0.0586(4) Uani 1 1 d . . .
 Si10 Si 0.33204(15) 0.44314(9) 0.78081(9) 0.0605(4) Uani 1 1 d . . .
 O1 O 0.3634(3) 0.34788(18) 0.43936(18) 0.0519(8) Uani 1 1 d . . .
 O2 O 0.6225(3) 0.35040(18) 0.52747(17) 0.0503(7) Uani 1 1 d . . .
 O3 O 0.5642(3) 0.46717(19) 0.64630(18) 0.0544(8) Uani 1 1 d . . .
 O4 O 0.3023(3) 0.45652(18) 0.56295(17) 0.0516(7) Uani 1 1 d . . .
 O5 O 0.2266(3) 0.48964(17) 0.40625(17) 0.0480(7) Uani 1 1 d . . .
 O6 O 0.5555(3) 0.38132(17) 0.36987(17) 0.0496(7) Uani 1 1 d . . .
 O7 O 0.1087(3) 0.34654(18) 0.44254(18) 0.0511(7) Uani 1 1 d . . .
 O8 O 0.0437(3) 0.1929(2) 0.32511(19) 0.0657(9) Uani 1 1 d . . .
 O9 O 0.2699(3) 0.1391(2) 0.2932(2) 0.0735(10) Uani 1 1 d . . .
 O10 O 0.5077(3) 0.21576(17) 0.39772(18) 0.0508(7) Uani 1 1 d . . .
 O11 O 0.7864(3) 0.38240(18) 0.68544(17) 0.0482(7) Uani 1 1 d . . .
 O12 O 0.6387(4) 0.2847(3) 0.7518(2) 0.0869(11) Uani 1 1 d . . .
 O13 O 0.4438(4) 0.3692(2) 0.8002(2) 0.0722(10) Uani 1 1 d . . .
 O14 O 0.3880(3) 0.51394(18) 0.73017(17) 0.0467(7) Uani 1 1 d . . .
 C1 C -0.1051(5) 0.2230(4) 0.4458(4) 0.0856(17) Uani 1 1 d . . .
 H1A H -0.0413 0.1913 0.4829 0.128 Uiso 1 1 calc R . .
 H1B H -0.1821 0.1800 0.4094 0.128 Uiso 1 1 calc R . .
 H1C H -0.1373 0.2712 0.4801 0.128 Uiso 1 1 calc R . .
 C2 C -0.1310(6) 0.3372(4) 0.3064(4) 0.104(2) Uani 1 1 d . . .
 H2A H -0.1688 0.3833 0.3394 0.157 Uiso 1 1 calc R . .
 H2B H -0.2047 0.2950 0.2654 0.157 Uiso 1 1 calc R . .
 H2C H -0.0786 0.3668 0.2765 0.157 Uiso 1 1 calc R . .
 C3 C 0.4542(7) 0.0249(3) 0.3744(4) 0.0939(19) Uani 1 1 d . . .
 H3A H 0.4217 0.0339 0.4241 0.141 Uiso 1 1 calc R . .
 H3B H 0.5505 0.0162 0.3917 0.141 Uiso 1 1 calc R . .
 H3C H 0.4031 -0.0288 0.3336 0.141 Uiso 1 1 calc R . .
 C4 C 0.5035(7) 0.1195(4) 0.2359(4) 0.102(2) Uani 1 1 d . . .
 H4A H 0.4400 0.0821 0.1847 0.152 Uiso 1 1 calc R . .
 H4B H 0.5891 0.0925 0.2496 0.152 Uiso 1 1 calc R . .
 H4C H 0.5199 0.1808 0.2261 0.152 Uiso 1 1 calc R . .
 C5 C 0.8275(7) 0.1954(4) 0.6810(4) 0.107(2) Uani 1 1 d . . .
 H5A H 0.7497 0.1715 0.6312 0.160 Uiso 1 1 calc R . .
 H5B H 0.8458 0.1505 0.7172 0.160 Uiso 1 1 calc R . .
 H5C H 0.9070 0.2084 0.6629 0.160 Uiso 1 1 calc R . .
 C6 C 0.9138(7) 0.3414(5) 0.8461(4) 0.119(3) Uani 1 1 d . . .
 H6A H 0.9995 0.3643 0.8396 0.179 Uiso 1 1 calc R . .
 H6B H 0.9284 0.2910 0.8760 0.179 Uiso 1 1 calc R . .
 H6C H 0.8795 0.3902 0.8785 0.179 Uiso 1 1 calc R . .
 C7 C 0.1625(6) 0.3827(4) 0.7119(4) 0.102(2) Uani 1 1 d . . .
 H7A H 0.0968 0.4270 0.7017 0.154 Uiso 1 1 calc R . .
 H7B H 0.1315 0.3384 0.7403 0.154 Uiso 1 1 calc R . .
 H7C H 0.1713 0.3513 0.6579 0.154 Uiso 1 1 calc R . .
 C8 C 0.3254(8) 0.5104(4) 0.8830(4) 0.114(2) Uani 1 1 d . . .
 H8A H 0.4147 0.5428 0.9145 0.170 Uiso 1 1 calc R . .
 H8B H 0.2988 0.4696 0.9162 0.170 Uiso 1 1 calc R . .
 H8C H 0.2591 0.5543 0.8722 0.170 Uiso 1 1 calc R . .
 C11 C 0.0142(5) 0.0502(3) 0.1823(3) 0.0572(12) Uani 1 1 d . . .
 C12 C -0.1234(6) 0.0271(4) 0.1727(3) 0.0805(16) Uani 1 1 d . . .
 H12 H -0.1668 0.0649 0.2061 0.097 Uiso 1 1 calc R . .
 C13 C -0.1993(7) -0.0511(5) 0.1146(4) 0.095(2) Uani 1 1 d . . .
 H13 H -0.2927 -0.0638 0.1080 0.114 Uiso 1 1 calc R . .
 C14 C -0.1356(9) -0.1088(4) 0.0676(4) 0.103(2) Uani 1 1 d . . .
 H14 H -0.1842 -0.1627 0.0306 0.123 Uiso 1 1 calc R . .
 C15 C -0.0031(9) -0.0876(5) 0.0750(5) 0.127(3) Uani 1 1 d . . .
 H15 H 0.0403 -0.1261 0.0421 0.153 Uiso 1 1 calc R . .
 C16 C 0.0702(6) -0.0085(4) 0.1313(4) 0.100(2) Uani 1 1 d . . .
 H16 H 0.1621 0.0052 0.1345 0.120 Uiso 1 1 calc R . .
 C21 C 0.1129(6) 0.2470(3) 0.1846(3) 0.0668(14) Uani 1 1 d . . .
 C22 C -0.0080(7) 0.2580(4) 0.1242(4) 0.0864(17) Uani 1 1 d . . .
 H22 H -0.0868 0.2186 0.1166 0.104 Uiso 1 1 calc R . .
 C23 C -0.0169(9) 0.3245(6) 0.0750(4) 0.114(2) Uani 1 1 d . . .
 H23 H -0.1003 0.3297 0.0350 0.136 Uiso 1 1 calc R . .
 C24 C 0.0997(12) 0.3839(5) 0.0856(5) 0.143(4) Uani 1 1 d . . .
 H24 H 0.0958 0.4287 0.0521 0.172 Uiso 1 1 calc R . .
 C25 C 0.2210(10) 0.3756(5) 0.1461(5) 0.155(4) Uani 1 1 d . . .
 H25 H 0.2998 0.4154 0.1545 0.186 Uiso 1 1 calc R . .
 C26 C 0.2253(8) 0.3078(4) 0.1947(4) 0.109(2) Uani 1 1 d . . .
 H26 H 0.3079 0.3033 0.2358 0.130 Uiso 1 1 calc R . .
 C31 C 0.3747(5) 0.1928(3) 0.6882(3) 0.0586(12) Uani 1 1 d . . .
 C32 C 0.2809(6) 0.1288(4) 0.6993(4) 0.0836(17) Uani 1 1 d . . .
 H32 H 0.2835 0.1235 0.7550 0.100 Uiso 1 1 calc R . .
 C33 C 0.1826(7) 0.0720(5) 0.6299(5) 0.108(2) Uani 1 1 d . . .
 H33 H 0.1196 0.0300 0.6390 0.130 Uiso 1 1 calc R . .
 C34 C 0.1802(7) 0.0790(5) 0.5474(4) 0.105(2) Uani 1 1 d . . .
 H34 H 0.1172 0.0400 0.5003 0.126 Uiso 1 1 calc R . .
 C35 C 0.2690(7) 0.1421(5) 0.5349(4) 0.0921(18) Uani 1 1 d . . .
 H35 H 0.2646 0.1481 0.4791 0.111 Uiso 1 1 calc R . .
 C36 C 0.3650(6) 0.1973(4) 0.6033(4) 0.0745(15) Uani 1 1 d . . .
 H36 H 0.4263 0.2395 0.5929 0.089 Uiso 1 1 calc R . .
 C41 C 0.5405(5) 0.2231(3) 0.8795(3) 0.0559(12) Uani 1 1 d . . .
 C42 C 0.6131(6) 0.1484(4) 0.8883(3) 0.0798(16) Uani 1 1 d . . .
 H42 H 0.6464 0.1222 0.8437 0.096 Uiso 1 1 calc R . .
 C43 C 0.6392(7) 0.1102(4) 0.9617(4) 0.0900(18) Uani 1 1 d . . .
 H43 H 0.6886 0.0589 0.9656 0.108 Uiso 1 1 calc R . .
 C44 C 0.5927(6) 0.1478(4) 1.0270(4) 0.0846(17) Uani 1 1 d . . .
 H44 H 0.6103 0.1228 1.0764 0.102 Uiso 1 1 calc R . .
 C45 C 0.5201(7) 0.2221(4) 1.0211(4) 0.096(2) Uani 1 1 d . . .
 H45 H 0.4878 0.2481 1.0663 0.116 Uiso 1 1 calc R . .
 C46 C 0.4944(6) 0.2592(4) 0.9475(4) 0.0854(17) Uani 1 1 d . . .
 H46 H 0.4443 0.3101 0.9441 0.102 Uiso 1 1 calc R . .

loop_
  _atom_site_aniso_label
  _atom_site_aniso_U_11
  _atom_site_aniso_U_22
  _atom_site_aniso_U_33
  _atom_site_aniso_U_23
  _atom_site_aniso_U_13
  _atom_site_aniso_U_12
 Si1 0.0367(7) 0.0349(6) 0.0485(7) 0.0089(5) 0.0155(5) 0.0028(5)
 Si2 0.0397(7) 0.0328(6) 0.0474(7) 0.0070(5) 0.0158(5) 0.0037(5)
 Si3 0.0376(7) 0.0418(6) 0.0431(7) 0.0121(5) 0.0122(5) 0.0073(5)
 Si4 0.0411(7) 0.0417(6) 0.0434(7) 0.0091(5) 0.0167(5) 0.0060(5)
 Si5 0.0377(7) 0.0518(7) 0.0573(8) 0.0070(6) 0.0117(6) 0.0038(6)
 Si6 0.0521(8) 0.0545(7) 0.0512(8) 0.0012(6) 0.0071(6) 0.0064(6)
 Si7 0.0500(8) 0.0398(6) 0.0547(8) 0.0033(6) 0.0164(6) 0.0047(6)
 Si8 0.0544(8) 0.0565(8) 0.0586(8) 0.0252(7) 0.0159(6) 0.0053(6)
 Si9 0.0647(9) 0.0559(8) 0.0684(9) 0.0278(7) 0.0309(7) 0.0089(7)
 Si10 0.0741(10) 0.0585(8) 0.0647(9) 0.0195(7) 0.0403(7) 0.0111(7)
 O1 0.0485(18) 0.0449(16) 0.070(2) 0.0150(15) 0.0278(15) 0.0099(14)
 O2 0.0537(18) 0.0452(16) 0.0493(17) 0.0101(14) 0.0107(14) 0.0054(14)
 O3 0.0508(18) 0.0617(18) 0.0587(19) 0.0161(15) 0.0248(15) 0.0183(15)
 O4 0.0509(18) 0.0526(17) 0.0508(18) 0.0089(14) 0.0161(14) 0.0008(14)
 O5 0.0459(17) 0.0436(16) 0.0555(18) 0.0153(14) 0.0131(14) 0.0056(13)
 O6 0.0551(18) 0.0437(15) 0.0551(18) 0.0113(14) 0.0237(15) 0.0058(14)
 O7 0.0432(17) 0.0464(16) 0.0655(19) 0.0079(14) 0.0217(15) 0.0013(13)
 O8 0.075(2) 0.0622(19) 0.055(2) -0.0023(16) 0.0196(17) 0.0150(17)
 O9 0.053(2) 0.081(2) 0.073(2) 0.0048(19) 0.0051(17) 0.0094(17)
 O10 0.0473(18) 0.0350(15) 0.067(2) 0.0025(14) 0.0168(15) 0.0070(13)
 O11 0.0433(17) 0.0509(16) 0.0549(18) 0.0210(14) 0.0147(14) 0.0104(13)
 O12 0.073(2) 0.105(3) 0.105(3) 0.052(2) 0.043(2) 0.009(2)
 O13 0.093(3) 0.0515(19) 0.081(2) 0.0285(17) 0.029(2) 0.0173(18)
 O14 0.0521(18) 0.0490(16) 0.0468(17) 0.0131(13) 0.0235(14) 0.0131(14)
 C1 0.068(4) 0.077(4) 0.118(5) 0.011(3) 0.044(3) -0.012(3)
 C2 0.084(4) 0.133(6) 0.096(5) 0.029(4) 0.015(4) 0.056(4)
 C3 0.116(5) 0.051(3) 0.116(5) 0.020(3) 0.034(4) 0.022(3)
 C4 0.119(5) 0.108(5) 0.083(4) -0.004(4) 0.054(4) 0.000(4)
 C5 0.136(6) 0.060(3) 0.147(6) 0.028(4) 0.070(5) 0.024(4)
 C6 0.123(6) 0.152(6) 0.070(4) 0.053(4) -0.005(4) -0.008(5)
 C7 0.073(4) 0.102(5) 0.149(6) 0.039(4) 0.051(4) -0.002(3)
 C8 0.181(7) 0.104(5) 0.085(5) 0.030(4) 0.076(5) 0.039(5)
 C11 0.057(3) 0.056(3) 0.053(3) 0.006(2) 0.011(2) 0.011(2)
 C12 0.074(4) 0.086(4) 0.075(4) 0.003(3) 0.022(3) -0.006(3)
 C13 0.085(4) 0.095(5) 0.092(5) 0.012(4) 0.014(4) -0.029(4)
 C14 0.120(6) 0.070(4) 0.091(5) -0.007(4) 0.008(4) -0.022(4)
 C15 0.119(6) 0.100(5) 0.128(6) -0.049(5) 0.031(5) -0.008(5)
 C16 0.078(4) 0.090(4) 0.113(5) -0.027(4) 0.028(4) -0.001(3)
 C21 0.079(4) 0.061(3) 0.047(3) -0.001(2) 0.005(3) 0.003(3)
 C22 0.111(5) 0.088(4) 0.063(4) 0.023(3) 0.024(4) 0.017(4)
 C23 0.146(7) 0.119(6) 0.068(4) 0.021(4) 0.016(4) 0.035(5)
 C24 0.241(11) 0.089(5) 0.074(5) 0.027(4) 0.004(6) -0.010(6)
 C25 0.210(10) 0.115(6) 0.101(6) 0.035(5) -0.007(6) -0.071(6)
 C26 0.135(6) 0.090(4) 0.077(4) 0.027(4) -0.003(4) -0.030(4)
 C31 0.069(3) 0.056(3) 0.063(3) 0.022(2) 0.032(3) 0.017(2)
 C32 0.090(4) 0.091(4) 0.071(4) 0.028(3) 0.022(3) -0.007(3)
 C33 0.103(5) 0.104(5) 0.106(6) 0.019(4) 0.021(4) -0.029(4)
 C34 0.105(5) 0.110(5) 0.079(5) 0.010(4) 0.003(4) 0.004(4)
 C35 0.101(5) 0.109(5) 0.066(4) 0.025(4) 0.019(4) 0.023(4)
 C36 0.086(4) 0.082(4) 0.067(4) 0.030(3) 0.032(3) 0.019(3)
 C41 0.057(3) 0.054(3) 0.063(3) 0.018(2) 0.024(2) 0.005(2)
 C42 0.102(4) 0.086(4) 0.072(4) 0.030(3) 0.045(3) 0.038(3)
 C43 0.115(5) 0.092(4) 0.080(4) 0.041(4) 0.036(4) 0.044(4)
 C44 0.104(5) 0.096(4) 0.062(4) 0.037(3) 0.024(3) 0.019(4)
 C45 0.138(6) 0.103(5) 0.067(4) 0.028(4) 0.048(4) 0.038(4)
 C46 0.114(5) 0.076(4) 0.080(4) 0.023(3) 0.044(4) 0.031(3)

_geom_special_details
;
 All esds (except the esd in the dihedral angle between two l.s. planes) 
 are estimated using the full covariance matrix.  The cell esds are taken 
 into account individually in the estimation of esds in distances, angles 
 and torsion angles; correlations between esds in cell parameters are only 
 used when they are defined by crystal symmetry.  An approximate (isotropic) 
 treatment of cell esds is used for estimating esds involving l.s. planes. 
;
loop_
  _geom_bond_atom_site_label_1
  _geom_bond_atom_site_label_2
  _geom_bond_distance
  _geom_bond_site_symmetry_2
  _geom_bond_publ_flag
 Si1 O1 1.601(3) . ?
 Si1 O4 1.606(3) . ?
 Si1 O5 1.615(3) . ?
 Si1 O7 1.577(3) . ?
 Si2 O1 1.597(3) . ?
 Si2 O2 1.602(3) . ?
 Si2 O6 1.604(3) . ?
 Si2 O10 1.589(3) . ?
 Si3 O2 1.606(3) . ?
 Si3 O3 1.593(3) . ?
 Si3 O5 1.606(3) 2_666 ?
 Si3 O11 1.587(3) . ?
 Si4 O3 1.597(3) . ?
 Si4 O4 1.598(3) . ?
 Si4 O6 1.612(3) 2_666 ?
 Si4 O14 1.591(3) . ?
 Si5 O7 1.616(3) . ?
 Si5 O8 1.623(3) . ?
 Si5 C1 1.830(5) . ?
 Si5 C2 1.826(5) . ?
 Si6 O8 1.610(3) . ?
 Si6 O9 1.609(3) . ?
 Si6 C11 1.840(5) . ?
 Si6 C21 1.843(5) . ?
 Si7 O9 1.601(3) . ?
 Si7 O10 1.615(3) . ?
 Si7 C3 1.813(5) . ?
 Si7 C4 1.823(5) . ?
 Si8 O11 1.624(3) . ?
 Si8 O12 1.606(3) . ?
 Si8 C5 1.821(6) . ?
 Si8 C6 1.807(6) . ?
 Si9 O12 1.598(3) . ?
 Si9 O13 1.611(3) . ?
 Si9 C31 1.840(5) . ?
 Si9 C41 1.861(5) . ?
 Si10 O13 1.620(3) . ?
 Si10 O14 1.625(3) . ?
 Si10 C7 1.849(6) . ?
 Si10 C8 1.822(6) . ?
 O5 Si3 1.606(3) 2_666 ?
 O6 Si4 1.612(3) 2_666 ?
 C1 H1A 0.9600 . ?
 C1 H1B 0.9600 . ?
 C1 H1C 0.9600 . ?
 C2 H2A 0.9600 . ?
 C2 H2B 0.9600 . ?
 C2 H2C 0.9600 . ?
 C3 H3A 0.9600 . ?
 C3 H3B 0.9600 . ?
 C3 H3C 0.9600 . ?
 C4 H4A 0.9600 . ?
 C4 H4B 0.9600 . ?
 C4 H4C 0.9600 . ?
 C5 H5A 0.9600 . ?
 C5 H5B 0.9600 . ?
 C5 H5C 0.9600 . ?
 C6 H6A 0.9600 . ?
 C6 H6B 0.9600 . ?
 C6 H6C 0.9600 . ?
 C7 H7A 0.9600 . ?
 C7 H7B 0.9600 . ?
 C7 H7C 0.9600 . ?
 C8 H8A 0.9600 . ?
 C8 H8B 0.9600 . ?
 C8 H8C 0.9600 . ?
 C11 C12 1.379(6) . ?
 C11 C16 1.360(7) . ?
 C12 H12 0.9300 . ?
 C12 C13 1.393(7) . ?
 C13 H13 0.9300 . ?
 C13 C14 1.364(9) . ?
 C14 H14 0.9300 . ?
 C14 C15 1.333(9) . ?
 C15 H15 0.9300 . ?
 C15 C16 1.382(8) . ?
 C16 H16 0.9300 . ?
 C21 C22 1.380(7) . ?
 C21 C26 1.368(7) . ?
 C22 H22 0.9300 . ?
 C22 C23 1.371(8) . ?
 C23 H23 0.9300 . ?
 C23 C24 1.388(10) . ?
 C24 H24 0.9300 . ?
 C24 C25 1.374(11) . ?
 C25 H25 0.9300 . ?
 C25 C26 1.385(9) . ?
 C26 H26 0.9300 . ?
 C31 C32 1.381(6) . ?
 C31 C36 1.391(6) . ?
 C32 H32 0.9300 . ?
 C32 C33 1.390(8) . ?
 C33 H33 0.9300 . ?
 C33 C34 1.378(8) . ?
 C34 H34 0.9300 . ?
 C34 C35 1.347(8) . ?
 C35 H35 0.9300 . ?
 C35 C36 1.361(7) . ?
 C36 H36 0.9300 . ?
 C41 C42 1.362(7) . ?
 C41 C46 1.372(7) . ?
 C42 H42 0.9300 . ?
 C42 C43 1.391(7) . ?
 C43 H43 0.9300 . ?
 C43 C44 1.343(7) . ?
 C44 H44 0.9300 . ?
 C44 C45 1.355(8) . ?
 C45 H45 0.9300 . ?
 C45 C46 1.383(7) . ?
 C46 H46 0.9300 . ?

loop_
  _geom_angle_atom_site_label_1
  _geom_angle_atom_site_label_2
  _geom_angle_atom_site_label_3
  _geom_angle
  _geom_angle_site_symmetry_1
  _geom_angle_site_symmetry_3
  _geom_angle_publ_flag
 O1 Si1 O4 108.74(16) . . ?
 O1 Si1 O5 109.29(15) . . ?
 O4 Si1 O5 109.06(15) . . ?
 O7 Si1 O1 110.05(15) . . ?
 O7 Si1 O4 109.40(15) . . ?
 O7 Si1 O5 110.27(15) . . ?
 O1 Si2 O2 109.61(16) . . ?
 O1 Si2 O6 108.70(15) . . ?
 O2 Si2 O6 109.92(15) . . ?
 O10 Si2 O1 110.11(15) . . ?
 O10 Si2 O2 108.70(15) . . ?
 O10 Si2 O6 109.79(15) . . ?
 O3 Si3 O2 108.56(16) . . ?
 O3 Si3 O5 109.25(15) . 2_666 ?
 O5 Si3 O2 109.46(15) 2_666 . ?
 O11 Si3 O2 109.52(15) . . ?
 O11 Si3 O3 110.49(15) . . ?
 O11 Si3 O5 109.55(15) . 2_666 ?
 O3 Si4 O4 109.32(16) . . ?
 O3 Si4 O6 109.38(15) . 2_666 ?
 O4 Si4 O6 109.07(15) . 2_666 ?
 O14 Si4 O3 109.94(15) . . ?
 O14 Si4 O4 109.96(15) . . ?
 O14 Si4 O6 109.15(15) . 2_666 ?
 O7 Si5 O8 108.35(16) . . ?
 O7 Si5 C1 107.6(2) . . ?
 O7 Si5 C2 107.6(2) . . ?
 O8 Si5 C1 109.2(2) . . ?
 O8 Si5 C2 111.0(2) . . ?
 C2 Si5 C1 112.9(3) . . ?
 O8 Si6 C11 108.5(2) . . ?
 O8 Si6 C21 110.5(2) . . ?
 O9 Si6 O8 109.75(18) . . ?
 O9 Si6 C11 109.0(2) . . ?
 O9 Si6 C21 109.2(2) . . ?
 C11 Si6 C21 109.9(2) . . ?
 O9 Si7 O10 107.73(16) . . ?
 O9 Si7 C3 110.0(2) . . ?
 O9 Si7 C4 110.0(3) . . ?
 O10 Si7 C3 108.2(2) . . ?
 O10 Si7 C4 108.0(2) . . ?
 C3 Si7 C4 112.7(3) . . ?
 O11 Si8 C5 108.8(2) . . ?
 O11 Si8 C6 108.5(2) . . ?
 O12 Si8 O11 107.93(17) . . ?
 O12 Si8 C5 108.8(3) . . ?
 O12 Si8 C6 109.2(3) . . ?
 C6 Si8 C5 113.5(3) . . ?
 O12 Si9 O13 110.23(19) . . ?
 O12 Si9 C31 107.0(2) . . ?
 O12 Si9 C41 110.2(2) . . ?
 O13 Si9 C31 110.5(2) . . ?
 O13 Si9 C41 107.1(2) . . ?
 C31 Si9 C41 111.9(2) . . ?
 O13 Si10 O14 107.50(16) . . ?
 O13 Si10 C7 110.2(2) . . ?
 O13 Si10 C8 108.8(3) . . ?
 O14 Si10 C7 109.3(2) . . ?
 O14 Si10 C8 107.6(2) . . ?
 C8 Si10 C7 113.2(3) . . ?
 Si2 O1 Si1 158.07(19) . . ?
 Si2 O2 Si3 147.28(19) . . ?
 Si3 O3 Si4 158.5(2) . . ?
 Si4 O4 Si1 148.02(19) . . ?
 Si3 O5 Si1 140.56(18) 2_666 . ?
 Si2 O6 Si4 140.50(19) . 2_666 ?
 Si1 O7 Si5 152.3(2) . . ?
 Si6 O8 Si5 150.1(2) . . ?
 Si7 O9 Si6 172.0(3) . . ?
 Si2 O10 Si7 147.5(2) . . ?
 Si3 O11 Si8 142.75(18) . . ?
 Si9 O12 Si8 170.5(3) . . ?
 Si9 O13 Si10 153.3(2) . . ?
 Si4 O14 Si10 140.27(18) . . ?
 Si5 C1 H1A 109.5 . . ?
 Si5 C1 H1B 109.5 . . ?
 Si5 C1 H1C 109.5 . . ?
 H1A C1 H1B 109.5 . . ?
 H1A C1 H1C 109.5 . . ?
 H1B C1 H1C 109.5 . . ?
 Si5 C2 H2A 109.5 . . ?
 Si5 C2 H2B 109.5 . . ?
 Si5 C2 H2C 109.5 . . ?
 H2A C2 H2B 109.5 . . ?
 H2A C2 H2C 109.5 . . ?
 H2B C2 H2C 109.5 . . ?
 Si7 C3 H3A 109.5 . . ?
 Si7 C3 H3B 109.5 . . ?
 Si7 C3 H3C 109.5 . . ?
 H3A C3 H3B 109.5 . . ?
 H3A C3 H3C 109.5 . . ?
 H3B C3 H3C 109.5 . . ?
 Si7 C4 H4A 109.5 . . ?
 Si7 C4 H4B 109.5 . . ?
 Si7 C4 H4C 109.5 . . ?
 H4A C4 H4B 109.5 . . ?
 H4A C4 H4C 109.5 . . ?
 H4B C4 H4C 109.5 . . ?
 Si8 C5 H5A 109.5 . . ?
 Si8 C5 H5B 109.5 . . ?
 Si8 C5 H5C 109.5 . . ?
 H5A C5 H5B 109.5 . . ?
 H5A C5 H5C 109.5 . . ?
 H5B C5 H5C 109.5 . . ?
 Si8 C6 H6A 109.5 . . ?
 Si8 C6 H6B 109.5 . . ?
 Si8 C6 H6C 109.5 . . ?
 H6A C6 H6B 109.5 . . ?
 H6A C6 H6C 109.5 . . ?
 H6B C6 H6C 109.5 . . ?
 Si10 C7 H7A 109.5 . . ?
 Si10 C7 H7B 109.5 . . ?
 Si10 C7 H7C 109.5 . . ?
 H7A C7 H7B 109.5 . . ?
 H7A C7 H7C 109.5 . . ?
 H7B C7 H7C 109.5 . . ?
 Si10 C8 H8A 109.5 . . ?
 Si10 C8 H8B 109.5 . . ?
 Si10 C8 H8C 109.5 . . ?
 H8A C8 H8B 109.5 . . ?
 H8A C8 H8C 109.5 . . ?
 H8B C8 H8C 109.5 . . ?
 C12 C11 Si6 123.2(4) . . ?
 C16 C11 Si6 121.0(4) . . ?
 C16 C11 C12 115.5(5) . . ?
 C11 C12 H12 119.0 . . ?
 C11 C12 C13 122.0(6) . . ?
 C13 C12 H12 119.0 . . ?
 C12 C13 H13 120.2 . . ?
 C14 C13 C12 119.5(6) . . ?
 C14 C13 H13 120.2 . . ?
 C13 C14 H14 120.2 . . ?
 C15 C14 C13 119.6(6) . . ?
 C15 C14 H14 120.2 . . ?
 C14 C15 H15 119.9 . . ?
 C14 C15 C16 120.3(7) . . ?
 C16 C15 H15 119.9 . . ?
 C11 C16 C15 123.1(6) . . ?
 C11 C16 H16 118.5 . . ?
 C15 C16 H16 118.5 . . ?
 C22 C21 Si6 119.8(4) . . ?
 C26 C21 Si6 123.7(4) . . ?
 C26 C21 C22 116.4(5) . . ?
 C21 C22 H22 118.6 . . ?
 C23 C22 C21 122.9(6) . . ?
 C23 C22 H22 118.6 . . ?
 C22 C23 H23 120.3 . . ?
 C22 C23 C24 119.3(7) . . ?
 C24 C23 H23 120.3 . . ?
 C23 C24 H24 120.4 . . ?
 C25 C24 C23 119.1(7) . . ?
 C25 C24 H24 120.4 . . ?
 C24 C25 H25 120.2 . . ?
 C24 C25 C26 119.6(7) . . ?
 C26 C25 H25 120.2 . . ?
 C21 C26 C25 122.6(7) . . ?
 C21 C26 H26 118.7 . . ?
 C25 C26 H26 118.7 . . ?
 C32 C31 Si9 122.6(4) . . ?
 C32 C31 C36 116.1(5) . . ?
 C36 C31 Si9 121.3(4) . . ?
 C31 C32 H32 119.0 . . ?
 C31 C32 C33 122.1(5) . . ?
 C33 C32 H32 119.0 . . ?
 C32 C33 H33 120.6 . . ?
 C34 C33 C32 118.9(6) . . ?
 C34 C33 H33 120.6 . . ?
 C33 C34 H34 119.9 . . ?
 C35 C34 C33 120.1(6) . . ?
 C35 C34 H34 119.9 . . ?
 C34 C35 H35 119.7 . . ?
 C34 C35 C36 120.6(6) . . ?
 C36 C35 H35 119.7 . . ?
 C31 C36 H36 118.9 . . ?
 C35 C36 C31 122.3(5) . . ?
 C35 C36 H36 118.9 . . ?
 C42 C41 Si9 121.8(4) . . ?
 C42 C41 C46 116.3(5) . . ?
 C46 C41 Si9 121.9(4) . . ?
 C41 C42 H42 118.8 . . ?
 C41 C42 C43 122.4(5) . . ?
 C43 C42 H42 118.8 . . ?
 C42 C43 H43 120.3 . . ?
 C44 C43 C42 119.4(6) . . ?
 C44 C43 H43 120.3 . . ?
 C43 C44 H44 119.9 . . ?
 C43 C44 C45 120.2(5) . . ?
 C45 C44 H44 119.9 . . ?
 C44 C45 H45 120.2 . . ?
 C44 C45 C46 119.6(6) . . ?
 C46 C45 H45 120.2 . . ?
 C41 C46 C45 122.0(5) . . ?
 C41 C46 H46 119.0 . . ?
 C45 C46 H46 119.0 . . ?

loop_
  _geom_torsion_atom_site_label_1
  _geom_torsion_atom_site_label_2
  _geom_torsion_atom_site_label_3
  _geom_torsion_atom_site_label_4
  _geom_torsion
  _geom_torsion_site_symmetry_1
  _geom_torsion_site_symmetry_2
  _geom_torsion_site_symmetry_3
  _geom_torsion_site_symmetry_4
  _geom_torsion_publ_flag
 Si6 C11 C12 C13 173.9(4) . . . . ?
 Si6 C11 C16 C15 -175.7(6) . . . . ?
 Si6 C21 C22 C23 177.7(5) . . . . ?
 Si6 C21 C26 C25 -177.9(6) . . . . ?
 Si9 C31 C32 C33 178.1(5) . . . . ?
 Si9 C31 C36 C35 -178.0(4) . . . . ?
 Si9 C41 C42 C43 -178.0(5) . . . . ?
 Si9 C41 C46 C45 178.3(5) . . . . ?
 O1 Si1 O4 Si4 48.1(4) . . . . ?
 O1 Si1 O5 Si3 -54.4(3) . . . 2_666 ?
 O1 Si1 O7 Si5 -56.5(5) . . . . ?
 O1 Si2 O2 Si3 -49.8(4) . . . . ?
 O1 Si2 O6 Si4 55.6(3) . . . 2_666 ?
 O1 Si2 O10 Si7 49.0(4) . . . . ?
 O2 Si2 O1 Si1 54.1(6) . . . . ?
 O2 Si2 O6 Si4 -64.4(3) . . . 2_666 ?
 O2 Si2 O10 Si7 169.0(3) . . . . ?
 O2 Si3 O3 Si4 -55.3(6) . . . . ?
 O2 Si3 O11 Si8 -59.7(3) . . . . ?
 O3 Si3 O2 Si2 49.5(4) . . . . ?
 O3 Si3 O11 Si8 59.8(3) . . . . ?
 O3 Si4 O4 Si1 -48.5(4) . . . . ?
 O3 Si4 O14 Si10 -72.2(3) . . . . ?
 O4 Si1 O1 Si2 -53.2(6) . . . . ?
 O4 Si1 O5 Si3 64.4(3) . . . 2_666 ?
 O4 Si1 O7 Si5 -175.9(4) . . . . ?
 O4 Si4 O3 Si3 55.1(6) . . . . ?
 O4 Si4 O14 Si10 48.2(3) . . . . ?
 O5 Si1 O1 Si2 65.7(6) . . . . ?
 O5 Si1 O4 Si4 -71.0(4) . . . . ?
 O5 Si1 O7 Si5 64.2(5) . . . . ?
 O5 Si3 O2 Si2 -69.7(4) 2_666 . . . ?
 O5 Si3 O3 Si4 64.0(6) 2_666 . . . ?
 O5 Si3 O11 Si8 -179.8(3) 2_666 . . . ?
 O6 Si2 O1 Si1 -66.1(6) . . . . ?
 O6 Si2 O2 Si3 69.6(4) . . . . ?
 O6 Si2 O10 Si7 -70.7(4) . . . . ?
 O6 Si4 O3 Si3 -64.2(6) 2_666 . . . ?
 O6 Si4 O4 Si1 71.0(4) 2_666 . . . ?
 O6 Si4 O14 Si10 167.8(3) 2_666 . . . ?
 O7 Si1 O1 Si2 -173.0(5) . . . . ?
 O7 Si1 O4 Si4 168.4(3) . . . . ?
 O7 Si1 O5 Si3 -175.5(3) . . . 2_666 ?
 O7 Si5 O8 Si6 -73.5(5) . . . . ?
 O8 Si5 O7 Si1 45.7(5) . . . . ?
 O8 Si6 C11 C12 26.1(5) . . . . ?
 O8 Si6 C11 C16 -160.3(5) . . . . ?
 O8 Si6 C21 C22 -76.2(5) . . . . ?
 O8 Si6 C21 C26 100.0(5) . . . . ?
 O9 Si6 O8 Si5 111.4(4) . . . . ?
 O9 Si6 C11 C12 145.6(4) . . . . ?
 O9 Si6 C11 C16 -40.8(5) . . . . ?
 O9 Si6 C21 C22 163.0(4) . . . . ?
 O9 Si6 C21 C26 -20.8(6) . . . . ?
 O9 Si7 O10 Si2 -30.0(4) . . . . ?
 O10 Si2 O1 Si1 173.6(5) . . . . ?
 O10 Si2 O2 Si3 -170.2(3) . . . . ?
 O10 Si2 O6 Si4 176.1(3) . . . 2_666 ?
 O11 Si3 O2 Si2 170.2(3) . . . . ?
 O11 Si3 O3 Si4 -175.4(5) . . . . ?
 O12 Si8 O11 Si3 -28.4(4) . . . . ?
 O12 Si9 O13 Si10 111.6(5) . . . . ?
 O12 Si9 C31 C32 145.1(4) . . . . ?
 O12 Si9 C31 C36 -37.0(5) . . . . ?
 O12 Si9 C41 C42 -48.6(5) . . . . ?
 O12 Si9 C41 C46 133.2(4) . . . . ?
 O13 Si9 C31 C32 -94.8(5) . . . . ?
 O13 Si9 C31 C36 83.0(4) . . . . ?
 O13 Si9 C41 C42 -168.5(4) . . . . ?
 O13 Si9 C41 C46 13.4(5) . . . . ?
 O13 Si10 O14 Si4 61.9(3) . . . . ?
 O14 Si4 O3 Si3 175.9(5) . . . . ?
 O14 Si4 O4 Si1 -169.3(3) . . . . ?
 O14 Si10 O13 Si9 -96.8(5) . . . . ?
 C1 Si5 O7 Si1 163.7(4) . . . . ?
 C1 Si5 O8 Si6 169.6(4) . . . . ?
 C2 Si5 O7 Si1 -74.4(5) . . . . ?
 C2 Si5 O8 Si6 44.5(5) . . . . ?
 C3 Si7 O10 Si2 -148.9(4) . . . . ?
 C4 Si7 O10 Si2 88.8(4) . . . . ?
 C5 Si8 O11 Si3 89.5(4) . . . . ?
 C6 Si8 O11 Si3 -146.6(4) . . . . ?
 C7 Si10 O13 Si9 22.2(6) . . . . ?
 C7 Si10 O14 Si4 -57.7(4) . . . . ?
 C8 Si10 O13 Si9 146.9(5) . . . . ?
 C8 Si10 O14 Si4 179.0(4) . . . . ?
 C11 Si6 O8 Si5 -129.6(4) . . . . ?
 C11 Si6 C21 C22 43.5(5) . . . . ?
 C11 Si6 C21 C26 -140.3(5) . . . . ?
 C11 C12 C13 C14 2.4(9) . . . . ?
 C12 C11 C16 C15 -1.6(9) . . . . ?
 C12 C13 C14 C15 -3.0(10) . . . . ?
 C13 C14 C15 C16 1.4(12) . . . . ?
 C14 C15 C16 C11 1.0(12) . . . . ?
 C16 C11 C12 C13 0.0(8) . . . . ?
 C21 Si6 O8 Si5 -9.1(5) . . . . ?
 C21 Si6 C11 C12 -94.7(5) . . . . ?
 C21 Si6 C11 C16 78.9(5) . . . . ?
 C21 C22 C23 C24 0.0(10) . . . . ?
 C22 C21 C26 C25 -1.5(10) . . . . ?
 C22 C23 C24 C25 -1.1(12) . . . . ?
 C23 C24 C25 C26 0.8(14) . . . . ?
 C24 C25 C26 C21 0.6(13) . . . . ?
 C26 C21 C22 C23 1.2(9) . . . . ?
 C31 Si9 O13 Si10 -6.4(6) . . . . ?
 C31 Si9 C41 C42 70.3(5) . . . . ?
 C31 Si9 C41 C46 -107.8(5) . . . . ?
 C31 C32 C33 C34 1.0(10) . . . . ?
 C32 C31 C36 C35 0.1(8) . . . . ?
 C32 C33 C34 C35 -2.2(11) . . . . ?
 C33 C34 C35 C36 2.3(11) . . . . ?
 C34 C35 C36 C31 -1.3(9) . . . . ?
 C36 C31 C32 C33 0.1(8) . . . . ?
 C41 Si9 O13 Si10 -128.5(5) . . . . ?
 C41 Si9 C31 C32 24.3(5) . . . . ?
 C41 Si9 C31 C36 -157.8(4) . . . . ?
 C41 C42 C43 C44 -0.5(10) . . . . ?
 C42 C41 C46 C45 0.1(9) . . . . ?
 C42 C43 C44 C45 0.4(10) . . . . ?
 C43 C44 C45 C46 -0.1(10) . . . . ?
 C44 C45 C46 C41 -0.2(10) . . . . ?
 C46 C41 C42 C43 0.2(8) . . . . ?
